# Supplementary material for: The Membrane Protein Sortilin Is a Potential Biomarker and Target for Glioblastoma
Source: Cancers (Basel). 2023 Apr 27;15(9):2514. doi: 10.3390/cancers15092514 (PMC10177035; doi:10.3390/cancers15092514)
Supplement: Supplementary file 1 [file cancers-15-02514-s001.zip]

Archive with 2 entries (2 files):
- cancers-2339365-Figure S6.pdf
- cancers-2339365-supplementary.pdf
